# Supplementary material for: Genome reduction and potential metabolic complementation of the dual endosymbionts in the whitefly Bemisia tabaci
Source: BMC Genomics. 2015 Mar 21;16(1):226. doi: 10.1186/s12864-015-1379-6 (PMC4438442; doi:10.1186/s12864-015-1379-6)
Supplement: Additional file 1: Figure S1. — Amplified DNA and diagnostic PCR. Diagnostic PCRs were performed with Portiera-specific primers, Hamiltonella-specific primers and B. tabaci primers targeting β-actin and elongation factor gene (EF1). From left to right, S1 and S2-two samples of amplified bacterial DNA, B- amplified DNA from one whole bacteriocyte (including symbionts and the bacteriocyte of B. tabaci), A- DNA from adults of B. tabaci, N- DNA from nymphs of B. tabaci, C- negative control. [file 12864_2015_1379_MOESM1_ESM.zip]

Archive with 1 entries (1 files):
- 1590109000143089_add1.eps
