# Supplementary material for: Genome reduction and potential metabolic complementation of the dual endosymbionts in the whitefly Bemisia tabaci
Source: BMC Genomics. 2015 Mar 21;16(1):226. doi: 10.1186/s12864-015-1379-6 (PMC4438442; doi:10.1186/s12864-015-1379-6)
Supplement: Additional file 2: Figure S2. — COG-based characterization of all proteins with annotated functions in Portiera and Hamiltonella. [file 12864_2015_1379_MOESM2_ESM.zip]

Archive with 1 entries (1 files):
- 1590109000143089_add2.eps
