# Supplementary material for: Genome reduction and potential metabolic complementation of the dual endosymbionts in the whitefly Bemisia tabaci
Source: BMC Genomics. 2015 Mar 21;16(1):226. doi: 10.1186/s12864-015-1379-6 (PMC4438442; doi:10.1186/s12864-015-1379-6)
Supplement: Additional file 3: Figure S3. — Mutation in the aroA gene of Hamiltonella from whitefly and aphid. Ap: partial aroA CDS of Hamiltonella from aphid (GenBank: CP001277.1; 267 bp: 683, 503-683, 769); Bt: partial aroA CDS in this study (Q-B.HGL0000044); W1-W7: partial aroA CDS of Hamiltonella from adults of B. tabaci by PCR sequencing. [file 12864_2015_1379_MOESM3_ESM.zip]

Archive with 1 entries (1 files):
- 1590109000143089_add3.eps
