# Supplementary material for: Genome reduction and potential metabolic complementation of the dual endosymbionts in the whitefly Bemisia tabaci
Source: BMC Genomics. 2015 Mar 21;16(1):226. doi: 10.1186/s12864-015-1379-6 (PMC4438442; doi:10.1186/s12864-015-1379-6)
Supplement: Additional file 4: Figure S4. — Comparative analysis of genes by metabolism functional KEGG categories from the genomes of Portiera and other bacteria. For abbreviations of symbionts, Tp: Tremblaya princeps, Hc: Hodgkinia cicadicola, Cr: Carsonella ruddii, Sm: Sulcia muelleri, Pa: Portiera aleyrodidarum, Ba-Cc : Buchnera aphidicola (Cinara cedri), Ba-Ap: Buchnera aphidicola (Acyrthosiphon pisum). [file 12864_2015_1379_MOESM4_ESM.zip]

Archive with 1 entries (1 files):
- 1590109000143089_add4.eps
